# Supplementary material for: Pyridinyl-Carbazole Fragments Containing Host Materials for Efficient Green and Blue Phosphorescent OLEDs
Source: Molecules. 2021 Jul 30;26(15):4615. doi: 10.3390/molecules26154615 (PMC8348521; doi:10.3390/molecules26154615)
Supplement: Supplementary file 1 [file molecules-26-04615-s001.zip]

Archive with 1 entries (1 files):
- molecules-1300365-supplementary.pdf
